# Supplementary material for: NLRP3 selectively drives IL-1β secretion by Pseudomonas aeruginosa infected neutrophils and regulates corneal disease severity
Source: Nat Commun. 2023 Sep 20;14:5832. doi: 10.1038/s41467-023-41391-7 (PMC10511713; doi:10.1038/s41467-023-41391-7)
Supplement: Supplementary file 3 — Source Data [file 41467_2023_41391_MOESM3_ESM.xlsx]

## Sheet: Figure 1
Figure 1B - IL1b secretion of C57BL/6 BMNs primed with LPS and stimulated with P. aeruginosa strains
	LPS primed
Media	Media	ATP	PAO1	ΔpscD	ΔpopB	ΔexoSTY	ΔexoST
0	0	4672.25	3064.44	0	0	5555.8	5333.12
0	0	3862.73	2888.97	0	0	6474.23	5806.13
0	0	3029.54	2787.1	0	0	6337.08	4874.17
Figure 1C - LDH release of C57BL/6 BMNs primed with LPS and stimulated with P. aeruginosa strains
	LPS primed
Media	Media	ATP	PAO1	ΔpscD	ΔpopB	ΔexoSTY	ΔexoST	LDH max
8	3	7	22	4	4	19	32	100
5	1	6	16	3	3	18	25	100
3	2	5	15	3	4	21	21	100
Figure 1G- IL-1b secretion of BMDMs primed with LPS and stimulataed with P. aeruginosa strains
		C57BL/6			gsdmd-/-			gsdme-/-			gsdmd,e-/-
	Media	0	0	0	0	0	0	0	0	0	0	0	0
LPS primed	Media	0	16.04	0	0	0	0	0	0	0	0	0	0
	ATP	1100.07	362.699	443.607	0	18.207	26.877	1949.4	788.045	680.238	0.744	18.207	0
	PAO1	2085.43	696.078	1484.52	0	28.088	80.604	3142.2	1361.64	1605.38	0	17.532	29.856
	ΔpscD	0	0	0	0	0	0	0	0	28.508	0	0	0
	ΔexoST	3408.38	1353.01	2429.7	0	41.955	58.02	4171.53	1797.23	1952.68	23.378	20.436	32.203
Figure 1H- LDH release of BMDMs primed with LPS and stimulataed with P. aeruginosa strains
		C57BL/6						gsdmd-/-						gsdme-/-						gsdmd,e-/-
	Media	17	15	37	13	7	6	17	19	26	13	6	5	16	11	23	9	5	6	11	4	16	5	7	6
LPS primed	Media	11	11	16	13	6	5	14	8	11	12	3	4	10	4	11	4	3	5	11	5	10	4	5	5
	ATP	13	21	22	15	6	5	14	8	11	14	5	7	13	7	11	11	5	7	11	7	11	5	10	6
	PAO1	45	44	43	48	40	43	19	15	14	18	5	7	37	48	45	37	42	52	15	12	12	6	9	9
	ΔpscD	15	20	44	15	6	8	21	18	15	16	8	9	17	12	14	11	6	11	15	10	10	9	7	6
	ΔexoST	82	57	73	67	72	77	24	15	26	23	8	9	60	60	65	65	62	68	18	9	19	10	11	6
Figure 1I - IL-1b secretion of BMNs primed with LPS and stimulataed with P. aeruginosa strains
		C57BL/6					gsdmd-/-					gsdme-/-					gsdmd,e-/-
	Media		0		14.408	8.4		138.69		15.067	6.956				7.604	6.414		0		9.579	31.145
LPS primed	Media	0	0	0	14.994	11.35	0	0	0	30.655	14.061	0	0	0	16.165	11.169	0	0	0	38.559	16.11
	ATP	563.309	111.589	0	136.045	33.152	5.28367	0	0	31.606	20.634	296.786	0	0	230.469	89.336	0	0	0	37.608	19.125
	PAO1	1374.33	1061.24	412.64	890.054	538.09	398.448	308.151	0	346.453	155.31	1014.23	689.493	605.181	379.218	555.86	81.007	0	0	285.063	181.99
	ΔpscD	0	105.127	0		36.29	0	0	0		18.703	0	0	0		45.321	0	0	0		22.807
	ΔexoST	1610.95	1058.7	360.695		629.268	34.1143	343.817	0		70.391	1028.74	610.488	462.05		701.257	3.35467	0	0		66.669
Figure 1J- LDH release of BMNs primed with LPS and stimulataed with P. aeruginosa strains
		C57BL/6				gsdmd-/-				gsdme-/-				gsdmd,e-/-
	Media	23	14	16	12	21	22	12	12	11	9	6	9	11	10	5	9
LPS primed	Media	14	6	6	5	11	7	8	6	12	8	8	7	11	8	8	7
	ATP	12	8	10	6	12	8	10	7	9	10	11	8	9	9	9	7
	PAO1	30	18	26	14	15	10	17	11	22	14	26	17	13	10	16	13
	ΔpscD	10	8		9	8	7		9	9	7		11	10	8		11
	ΔexoST	24	21		14	8	8		10	24	21		18	10	9		12

## Sheet: Figure 2
*blue asterisked numbers were ommitted from analyses
Figure 2A: ELISA analysis of IL-1beta release from bone marrow-derived macrophages from C57BL/6 and nlrc4-/- mice, incubated in presence of LPS then stimulated with ATP or P. aeruginosa strains for 30 minutes
Data from Experiments 20210506, 20211028, and 20220322
		BL/6			nlrc4-/-
		5-6-21	10-28-21	3-22-22	5-6-21	10-28-21	3-22-22
LPS primed	Media	0	0	0.129631	0	0	0.210192
	ATP	10.5	7.02745	9.96447	10.5	6.31278	14.8059
	PAO1	10.5	6.92686	13.811	0.113912	3.55194	1.00509
	ΔpscD	0.144864	0.145392	0.081152	0	0	0.0814
	ΔexoST	10.5	7.64837	13.3071	0	0.470882	0.033499
Figure 2B: LDH release from bone marrow-derived macrophages from C57BL/6 and nlrc4-/- mice, incubated in presence of LPS then stimulated with ATP or P. aeruginosa strains for 30 minutes
Data from Experiments 20210506, 20211028, and 20220322
		BL/6			nlrc4-/-
		5-6-21	10-28-21	3-22-22	5-6-21	10-28-21	3-22-22
LPS primed	Media	0.242131	4.31965	12.4194	0	5.86114	17.3835
	ATP	0*	50.108	69.0323	0*	47.9711	65.4122
	PAO1	42.9782	54.2117	40	0	32.2813	25.9857
	ΔpscD	0	6.69546	7.74194	0	5.77096	10.3943
	ΔexoST	49.2736	69.8704	36.9355	0	9.82867	5.55556
Figure 2C: ELISA analysis of IL-1beta release from bone marrow neutrophils from C57BL/6 and nlrc4-/- mice, incubated in presence of LPS then stimulated with ATP or P. aeruginosa strains for 30 minutes
Data from Experiments 20210427, 20210826, 20211021, and 20220315
		BL/6				nlrc4-/-
		4-27-21	8-26-21	10-20-21	3-15-22	4-27-21	8-26-21	10-20-21	3-15-22
LPS primed	Media	47.978	1.34066	53.1275	0	39.822	3.2044	17.5231	0
	ATP	94.2456	48.8923	111.96	34.6689	73.289	30.6352	303.276	2.15182
	PAO1	586.705	1107.58	896.859	676.696	388.224	1024.15	1164.78	397.969
	ΔpscD	78.8434	4.07912	47.7286	0	76.3819	6.02637	30.4011	0
	ΔexoST	268.915	765.436	839.916	783.305	82.0995	14.8747	251.164	0
Figure 2D: LDH release from bone marrow neutrophils from C57BL/6 and nlrc4-/- mice, incubated in presence of LPS then stimulated with ATP or P. aeruginosa strains for 30 minutes
Data from Experiments 20210427, 20210826, 20211021, and 20220315
		BL/6				nlrc4-/-
		4-27-21	8-26-21	10-20-21	3-15-22	4-27-21	8-26-21	10-20-21	3-15-22
LPS primed	Media	6.33822	4.37158	34.8448687*	4.61783	7.67686	4.47761	8.5389	7.8319
	ATP	6.62043	7.28597	30.071599*	6.36943	7.49865	6.79934	11.3852	6.78128
	PAO1	23.688	26.0474	39.6181	19.2675	37.0998	21.2272	30.1708	14.2311
	ΔpscD	6.72397	11.1111	26.4916	3.66242	7.14974	6.79934	9.67742	5.06208
	ΔexoST	24.5709	18.0328	40.8115	21.9745	7.08288	5.63847	12.7135	5.34862

## Sheet: Figure 3
*blue asterisked numbers were ommitted from analyses
Figure 3A - IL-1b release from bone marrow derived macrophages primed with LPS and stimulated with P. aeruginosa
		C57BL/6			nlrp3-/-
LPS primed	Media	0	0	0	0	0	0
	ATP	4593.8	5058.39	4055.42	197.789	203.217	158.199
	PAO1	6895.04	7264.54	7454.4	6925.31	7647.97	6798.41
	ΔpcsD	124.809	37.668	6.86	5.461	0	0
	ΔexoST	8446.9	9292.36	8321.6	7207.27	7996.46	6019.19
Figure 3B - LDH release from bone marrow derived macrophages primed with LPS and stimulated with P. aeruginosa
		C57BL/6			nlrp3-/-
LPS primed	Media	13.03	11.58	11.31	15.17	13.99	12.28
	ATP	37.64	23.54	19.2	24.93	21.72	30.03
	PAO1	60.38	47.72	47.99	67.45	60.38	62.57
	ΔpcsD	13.03	11.42	11.47	15.17	12.82	12.28
	ΔexoST	85.63	70.35	73.78	91.31	94.53	63.38
Figure 3C: ELISA analysis of IL-1beta release from bone marrow neutrophils from C57BL/6 and nlrp3-/- mice, incubated in presence of LPS then stimulated with ATP or P. aeruginosa strains for 30 minutes
Data from Experiments 20210721 and 20211027
		C57BL/6			nlrp3-/-
		7-19-21	10-27-21 F	10-27-21 M	7-19-21	10-27-21 F	10-27-21 M
	media	0	0	0	0	0	0
LPS primed	media	0	0	0	0	0	0
	ATP	0*	38.3531	80.0869	0*	0	0
	PAO1	201.281	478.671	568.334	46.578	149.12	139.816
	ΔpscD	0	65.989	4.12541	0	3.39604	11.582
	ΔexoST	332.281	603.257	855.054	484.916	603.161	494.8
Figure 3D: LDH release from bone marrow neutrophils from C57BL/6 and nlrp3-/- mice, incubated in presence of LPS then stimulated with ATP or P. aeruginosa strains for 30 minutes
Data from Experiments 20210721 and 20211027
		C57BL/6			nlrp3-/-
		7-19-21	10-27-21 F	10-27-21 M	7-19-21	10-27-21 F	10-27-21 M
	media	0.570613	14.2232	16	1.72684	13.7441	15.9459
LPS primed	media	0.142653	9.84683	11.4667	1.72684	7.58294	10.8108
	ATP	0.42796	13.5667	13.8667	0.470958	12.3223	12.4324
	PAO1	14.2653	31.5098	32.2667	14.5997	19.6682	22.7027
	ΔpscD	3.56633	13.7856	14.6667	4.86656	11.8483	14.3243
	ΔexoST	23.6805	32.3851	40.8	30.4553	26.3033	31.6216
Figure 3H - Quantification of IL-1b secretion in BMNs primed with LPS and stimulated with P. aeruginosa mutants in presence/absence of MCC950
		DMSO						MCC950
	Media	0	0	0	0	0	0	0	0	0	0	0	0
LPS primed	Media	13.154	0	0	0	0	0	0	0	0	0	0	0
	ATP	514.293	60.464	62.812	291.576	330.831	300.542	0	0	0	0	0	0
	PA01	1675.22	1656.55	1428.99	2079.76	1609.24	1400.93	1080.71	892.236	815.893	405.07	292.696	387.164
	exoST(G-)	1519.18	1161.86	1218.5	1592.8	1430.13	1598.81	1019.96	745.89	870.659	657.255	576.623	641.491
	exoT(A-)	1673.42	1413.94	1816.82	1443.46	1219.14	1493.2	1215.21	771.663	0	369.226	215.116	274.89
	ΔexoST	1879.95	1341.69	1698.05	1479.35	1565.95	1382.48	1758.05	1466.12	1481.09	1169.44	1113.5	1290.66
	exoST(A-)	1766.96	1102.36	1270.76	1691.2	1613.29	1724.83	1558.85	1256.7	1616.46	1049.1	1055.2	1282.47
	exoS(A-)	2043.82	1691.91	1926.85	1690.76	1697.62	1821.41	2249.36	1742.22	1775.03	1034.28	968.948	1132.72
Figure 3I - LDH release of BMNs primed with LPS and stimulated with P. aeruginosa mutants in presence/absence of MCC950
		DMSO						MCC950
	Media	8.08	7.34	9.49	19.79	10.85	4.52	7.41	6.97	24.17	6.86	10.11	8.82
LPS primed	Media	8.08	7.34	9.49	13.52	7.31	2.15	7.41	6.97	24.17	4.46	4.5	5.41
	ATP	8.08	7.41	17.05	14.59	8.19	5.26	7.41	7.04	24.02	4.06	3.03	7.34
	PA01	18.46	14.08	20.46	42.44	36.24	34.03	13.05	14.68	28.47	30.98	30.48	30.76
	exoST(G-)	16.09	17.72	15.2	42.31	35.65	33.28	15.05	12.82	22.91	33.11	28.56	31.06
	exoT(A-)	17.12	20.76	15.49	43.37	33.87	35.06	16.01	13.12	27.87	32.71	35.2	26.61
	ΔexoST	15.94	14.01	24.54	52.3	45.98	41.73	14.16	13.27	28.61	45.64	36.97	40.25
	exoST(A-)	14.53	25.5	15.64	51.5	44.8	40.25	21.05	11.27	28.24	38.57	33.43	32.69
	exoS(A-)	19.57	19.2	20.53	40.17	37.27	33.14	19.57	16.23	22.16	36.18	34.76	32.1

## Sheet: Figure 4
*blue asterisked numbers were ommitted from analyses
Figure 4B - Quantification of GFP intensity of murine corneas after intraperitoneal injection of MCC950 followed by 24 h infection with GFP-expressing PAO1
C57BL/6	1.458	2.252	0.778	5.016	4.145	5.384	2.037	5.191	3.576	4.879	3.539	2.926	2.828	4.244	4.245	3.503	18.773	9.735	5.225	9.05	7.089	12.063	11.173	10.032	7.846	8.428	9.948
C57BL/6 + MCC950	15.023	15.244	19.405	20.305	8.976	21.531	68	68.488	35.903	27.624	35.884	37.854
NLRP3-/-	8.205	9.585	2.939	9.604	8.006	23.448	6.46	13.009	8.866	8.195	3.149	7.846	6.41	7.493	19.412	17.191	13.691	15.345	19.908
NLRC4-/-	4.76	6.15	0.156	14.336	2.74	3.471	3.804	2.658	2.659	6.254	9.512	9.689	12.361	5.83
NLRC4-/- w/ MCC950	20.827	11.474	9.581	18	27.691	10.042	29.258	21.415	7.073	19.547	7.434	10.015	27.343	63.252	47.818	68.318	55.77	18.551
Figure 4C - CFU of murine corneas after intraperitoneal injection of MCC950 followed by 24 h infection with GFP-expressing PAO1
inoculum	31000	27000	34000	47000	60000	61000	42000	40000	46000	57000	87000	36000	6000	7000	25000	27000	39000
C57BL/6	240000	420000	460000	270000	460000	360000	370000	40000	490000	47000	390000	460000	380000	1460000	134000	124000
C57BL/6 + MCC950	1010000	1580000	2070000	760000	750000	970000
NLRP3-/-	4100000	820000	1410000	1760000	6100000	750000	450000	1070000	940000
NLRC4-/-	4000	55000	77000	2500	1250000	350000	490000	670000
NLRC4-/- + MCC950	1680000	2060000	5000000	910000	5900000	1270000	880000	1410000	710000	1300000	1100000	980000	1560000	590000
Figure 4E - Quantification of GFP intensity of murine corneas after 24 h infection with GFP-expressing PAO1
C57BL/6	31.722	17.993	17.129	20.962	27.341	11.723	8.591	26.959	15.132	55.869*	20.544	20.328
caspase-1-/-	40.281	51.072	44.873	28.324	48.363	34.414	57.858	46.435	35.053	40.614	47.75	54.306
Figure 4F - CFU of murine corneas after 24 h infection with GFP-expressing PAO1
Inoculum	161000	140000	480000	95000	170000	175000	80000	40000	140000	90000	90000	100000
C57BL/6	2500000	5200000	900000	380000	400000	3200000	950000	390000	950000	510000
Caspase-1/11-/-	3000000	9700000	4700000	3100000	4100000	6500000	6800000	11200000	5100000	7800000	9700000
Caspase-1-/-	15000000	8800000	25000000	31000000	3500000	5100000	8100000
Figure 4G - Quantification of secreted bioactive IL-1b from PAO1 infected corneas
C57BL/6		802.87	990.76	1209.3	1002.3
C57BL/6 + MCC950		343.71	302.4	325.55	104.78
nlrp3-/-		385.22	420.64	444.59	303.87
C57BL/6	anti-IL1b added	25.42	30.43	37.5	28.58
C57BL/6 + MCC950		15.74	10.23	22.65	9.55
nlrp3-/-		48.45	39.53	36.9	29.45
Figure 4J - CFU of murine corneas after 24 h infection with PAO1
Inoculum	68000	185000	76500	50000	45000	54000	50000	59000	180000	260000	78000	78500	120000
C57BL/6	365000	490000	605000	58000	630000	770000	1200000	2700000	900000	120000	1800000	3450000
Gsdmd-/-	1050000	590000	250000	400000	520000	1400000	2950000	2650000	1050000	2600000	180000	3150000	1400000	24000000
Figure 4K - CFU of murine corneas after 24 h infection with PAO1
Inoculum	96250	115000	145000	84500		60000	100000	80000	90000
C57BL/6	5200000	3200*	2100000	4600000	2200000	2700000	6300000	3000000	2100000	3000000
gsdmd,e-/-	4200000	2100000	2100000	290000	4100000	1300000	8000000
Figure 4L - CFU of murine corneas after 24 h infection with PAO1
Inoculum	16000	39000	8000	18000
C57BL/6	600000*	4900000	4100000	4300000
GSDME-/-	3300000	3700000	9400000	10500000

## Sheet: Fig5A,B,C
Figure 5A and 5B: representative SYTOX kinetic of human neutrophils preincubated with DPI then stimulated with PMA or PAO1 P. aeruginosa
Data from Experiment 20190925
Time (hrs)	media		PMA		PMA + DPI		PAO1		PAO1 + DPI
0	42349	42349	41592	40455	49568	38718	53293	46661	54336	44339
0.25	41285	41285	41068	41303	49345	42415	53178	51333	63034	61063
0.5	40669	40669	39698	36650	47768	39391	105383	117055	145026	148387
0.75	40362	40362	41163	37966	50340	41059	195866	191097	192690	193376
1	41595	41595	39524	40547	50946	43748	258695	261215	224189	223286
1.25	43012	43012	40795	40199	51783	45731	339670	320918	275986	286504
1.5	44773	44773	46213	45821	53702	45978	420152	361982	321809	342571
1.75	41214	41214	60789	59743	53603	43240	481483	405918	363213	387391
2	43474	43474	80324	82787	51497	43836	523145	438507	400545	426666
2.25	44560	44560	105412	106311	51079	45546	561397	468865	436992	462271
2.5	43013	43013	137826	138833	52175	44066	588118	496110	473540	494839
2.75	47975	47975	184649	186886	52162	44330	606444	520470	507090	532886
3	42786	42786	237306	239118	52891	43792	625830	543432	528207	557512
3.25	43354	43354	290811	292070	53499	44920	641533	563319	550252	578828
3.5	42986	42986	337071	334089	52287	44680	653842	580530	571794	603331
3.75	43029	43029	365687	362357	51267	46465	673334	595792	593653	623075
4	46612	46612	386993	376627	52161	48194	701199	610933	613134	640684
4.25	42782	42782	402059	393461	52930	48765	707866	616593	627713	657303
4.75	44607	44607	476984	454280	69407	61084	808955	711879	716846	749149
5	42925	42925	477352	448399	66897	59929	778315	704242	687989	719246
5.25	43489	43489	482340	450082	67585	61972	775042	709649	683790	711787
5.5	42790	42790	486890	458070	69919	62901	773371	722376	682652	713921
5.75	45813	45813	496387	462079	70203	63401	778042	731103	689293	723214
6	44711	44711	507580	468668	70057	65026	773424	742143	696780	726276
6.25	46467	46467	512848	476956	72679	66841	776225	746987	696691	732157
6.5	48618	48618	516452	482585	75222	68273	786479	755210	702905	734345
6.75	49794	49794	524877	490043	76411	68751	788820	760835	707108	741693
7	50707	50707	526640	492727	78017	72285	795239	764009	716468	740668
7.25	57745	57745	532917	500504	81805	72799	799040	777096	718658	753966
7.5	55980	55980	533965	504126	83165	75638	795847	781299	724831	748350
7.75	56772	56772	534979	512992	85628	78256	797555	783274	725882	756595
8	58357	58357	537817	512553	88933	81176	797370	792359	732472	762225
8.25	59393	59393	549062	517715	91514	85197	798894	797772	733241	767830
8.5	63437	63437	551333	525530	94841	86927	800319	796008	738736	769932
8.75	73720	73720	553113	524723	96802	90215	791623	801361	745064	777831
9	68169	68169	556077	531836	98236	93280	797098	794121	748597	777741
9.25	71348	71348	556271	535924	103123	95828	798359	790626	744517	784513
9.5	75254	75254	561043	532597	104098	98006	793049	798523	747684	785042
9.75	79885	79885	564485	537152	106940	100734	789479	785067	751850	785043
10	81468	81468	575187	540293	110125	102659	786255	782319	752916	790094
10.25	82995	82995	572971	541989	113879	107819	778383	781361	755871	789621
10.5	84588	84588	572442	548241	115466	109355	774963	784033	757988	792032
10.75	89684	89684	576417	545012	119535	112690	764335	779584	763676	796611
11	92646	92646	577201	549738	122871	116757	753860	777272	762662	801859
11.25	96203	96203	582114	551192	126525	118670	752840	782913	765207	800178
11.5	98807	98807	578846	547848	128526	121225	751581	778035	764318	799763
11.75	104286	104286	587796	551715	132499	123315	757499	778957	765504	804328
12	106391	106391	584041	555353	134183	126795	757864	784374	775906	810349
12.25	109737	109737	584562	556586	139039	130170	758903	780295	774506	811177
12.5	113828	113828	585619	555024	141585	133658	754957	786969	773875	806450
12.75	114221	114221	592129	551780	145174	137469	756373	792526	776688	812920
13	117819	117819	589973	558791	148655	139370	767004	799492	783341	814449
13.25	119402	119402	592397	557641	153045	143032	772799	805434	784583	821225
13.5	120892	120892	597156	567569	159844	144828	779415	798668	786393	827170
13.75	122960	122960	592840	570329	163092	150194	772297	801051	787421	826161
14	125966	125966	597834	571261	166125	152559	781523	806163	796763	829827
14.25	130637	130637	590310	567778	173231	157388	780535	809977	803844	838482
14.5	134403	134403	593716	568213	175544	161016	780091	809316	807447	847333
14.75	135378	135378	597203	557043	182928	164128	783363	815098	809505	855091
15	138265	138265	595891	560098	185040	169323	784831	814105	819271	846270
15.25	140133	140133	596119	561291	188363	174045	785118	819179	820961	851757
15.5	145540	145540	596431	564286	191596	177072	791297	820366	824181	857097
15.75	149489	149489	595485	566715	195616	178502	788946	816742	821740	854487
16	152863	152863	598732	570463	199817	182116	792538	825695	823040	854006
16.25	153460	153460	601011	570986	204208	187460	799478	822092	823523	857618
16.5	158560	158560	597983	571899	208623	191524	801724	822657	833996	863545
16.75	158855	158855	601932	573272	211785	193974	813782	827221	832203	862488
17	164246	164246	600007	571891	216326	198641	819406	828395	830472	865749
17.25	165364	165364	599206	573548	221393	202641	824846	827058	835414	867311
17.5	172089	172089	598359	577501	228922	207793	833054	828683	837432	867972
17.75	176083	176083	599356	576971	234056	213613	833235	830239	839532	871551
18	177997	177997	600752	577525	238863	218580	839503	831927	841290	872143
18.25	184848	184848	600431	573740	243695	224698	836565	831620	849772	872770
18.5	190292	190292	600384	574117	259325	230921	842531	832710	847118	874015
18.75	190830	190830	598869	577293	260760	233229	844947	836495	848859	877387
19	195456	195456	601806	583546	269885	239044	851758	838586	850498	881440
19.25	198334	198334	602217	577020	268637	242722	859560	839208	852896	878798
19.5	202844	202844	600636	577590	275526	253438	861208	837576	845640	885817
19.75	206122	206122	600182	579593	284784	260372	856679	838530	851978	884386
20	210380	210380	595975	576772	282905	263776	856793	825020	848741	884173
20.25	213892	213892	599558	574614	286695	267606	853563	831518	857246	889418
20.5	221065	221065	599017	578206	292430	273123	861406	835736	855315	890467
20.75	225119	225119	600876	582847	298416	276354	866171	848386	850134	883023
Figure 5C: Area under the curve measurements of SYTOX kinetic analyses from 0.5 to 6 hours of human neutrophils stimulated with PMA or P. aeruginosa strains
Data from Experiments 20181029, 20190724, 20190812, 20190918, and 20190925
	- DPI						+ DPI
	10-29-18	7-24-19 d1	7-24-19 d2	8-12-19	9-18-19	9-25-19	10-29-18	7-24-19 d1	7-24-19 d2	8-12-19	9-18-19	9-25-19
PMA	1645023	1552070	1505547	2323718	1225915	1446999		1219561	893348	372064	490519	292148
PAO1	2463417	3263695	3501520	3008077	2389450	3092360		2941610	3342488	2994044	2692144	2875370
ΔpscD		1338922	1224377		846701	547970		1393376	1102467		676586	394806

## Sheet: Fig5D,E,F
Figure 5D: ELISA analysis of IL-1beta release from casein-elicited IP neutrophils from C57BL/6 mice, incubated in presence of GSDMD inhibitors then stimulated with LPS+ATP or PAO1 P. aeruginosa for 1 hour
Data from Experiments 20200917 and 20211207
	-			NSA			disulfram			LDC7559
	9-17-20	12-7-21_1	12-7-21_2	9-17-20	12-7-21_1	12-7-21_2	9-17-20	12-7-21_1	12-7-21_2	9-17-20	12-7-21_1	12-7-21_2
media	219.542	0	1.48625	121.86	0	0	140.16	0	0	119.61	0	168.583
LPS+ ATP	354.088	227.76	736.747	212.36	0	0	207.243	12.7767	201.327	396.803	704.344	1104.58
PAO1	635.463	1608.64	1557.58	302.396	218.428	452.513	315.98	495.59	633.738	464.22	1565.93	1779.78
Figure 5E: Area under the curve measurements of SYTOX kinetic analyses from 0.5 to 6 hours in casein-elicited IP neutrophils from C57BL/6 mice, incubated with GSDMD inhibitors and stimulated with PMA or PAO1 P. aeruginosa.
Data from Experiments 20200917 and 20211207
	no inhibitors			NSA			disulfram			LDC7559
	9-17-20	12-7-21_1	12-7-21_2	9-17-20	12-7-21_1	12-7-21_2	9-17-20	12-7-21_1	12-7-21_2	9-17-20	12-7-21_1	12-7-21_2
media	553457	459053	382883	569313	318321	352441	623327	320167	381061	621349	510222	386247
PMA	997913	974956	588981	1113427	1149267	985715	1008363	683692	518594	1170598	1094709	893409
PAO1	2532831	2433375	2532555	2540913	2323760	2499600	2889474	2518244	2585030	2632259	2446694	2305506
Figure 5F: Representative SYTOX kinetic of casein-elicited IP neutrophils from C57BL/6 mice, incubated with GSDMD inhibitors and stimulated with PAO1 P. aeruginosa.
Data from Experiment 20211207, mouse 1
Time (hrs)	media		media + NSA		media + disulfram		media + LDC7559		PAO1		PAO1 + NSA		PAO1 + disulfram		PAO1 + LDC7559
0*	59961*	58816*	47800*	52497*	50019*	46497*	50476*	48114*	69341*	67332*	71091*	65692*	69551*	75387*	73946*	71260*
0.25*	47042*	49489*	40816*	41770*	39588*	41084*	42579*	42198*	74066*	86201*	81244*	77487*	79125*	83555*	71927*	65877*
0.5	47066	49515	38006*	37991*	41543*	39066*	42083*	41746*	71538	80419	77514	73537	74069	75462	69142	64232
0.75	53250	47951	38790*	40116*	40687*	38001*	43832*	42401*	90691	106102	104024	107029	90902	95994	100739	85438
1	57646	52200	43329*	43653*	39172*	41119*	48540*	52567*	122121	143361	144865	153834	122822	133119	144297	118806
1.25	60087	56850	43343*	47787*	43362*	41789*	51464*	57229*	171709	205979	192047	197961	168040	180377	193766	154919
1.5	64227	59651	44926*	49044*	45990*	43088*	56266*	63127*	208832	246572	231712	241361	209604	220124	236800	205796
1.75	69067	65033	47409*	48592*	47138*	43131*	61768*	70615*	251591	287911	266905	277647	257633	270480	294702	248082
2	71590	68132	49460*	50206*	50970*	47825*	69988*	77785*	305438	337408	312717	322343	307550	330537	351360	294834
2.25	76369	71710	50743*	52542*	51210*	49128*	76112*	82737*	353554	382230	348217	364223	354770	380517	404081	343762
2.5	79629	74810	53298*	53348*	52102*	50645*	76759*	87856*	399320	418531	383178	402065	402618	424056	452243	394496
2.75	84421	76852	52622*	57657*	53879*	52959*	82547*	93463*	443061	454288	415871	425400	441563	468653	496615	427606
3	83916	79928	55461*	56546*	55538*	55852*	87492*	98183*	478959	476911	441656	445787	480140	502865	530833	459038
3.25	88051	82429	59174*	60294*	58906*	57557*	90326*	102142*	505648	500937	466500	473399	508886	539603	554809	484987
3.5	90947	84918	59456*	60921*	60293*	58875*	93612*	106004*	539265	528504	486723	489099	530966	565865	576798	506951
3.75	94186	86133	60373*	63901*	64415*	60347*	100104*	110011*	557406	543763	506453	511159	558470	593214	600013	525914
4	96483	88954	61326*	64395*	65236*	62137*	101374*	112810*	577418	562054	522952	531765	570236	613392	613576	543000
4.25	98693	89419	63828*	65309*	65416*	64683*	103459*	116154*	586921	579369	542448	561416	588590	630043	628374	559807
4.5	102218	93465	64389*	67567*	67689*	66218*	108139*	120256*	605741	587212	571478	587728	602684	644526	634330	562591
4.75	103914	95947	67399*	68752*	69835*	68296*	112025*	122517*	627901	604846	600509	670686	613952	659741	627183	572562
5	107017	98723	68330*	68572*	71991*	71611*	116621*	126585*	637423	537952	644115	616074	625052	663900	625890	588282
5.25	111461	102186	69152*	71623*	74940*	73859*	119996*	130246*	651878	557565	597781	545096	640200	687551	634476	600592
5.5	114649	103992	71260*	72436*	78031*	74193*	124918*	135066*	699899	585140	598330	550351	658572	691054	635004	613935
5.75	116486	106421	72554*	73878*	82081*	77815*	129204*	139951*	674664	598577	577813	537639	659888	699049	632449	622482
6	119976	108265	73308*	76310*	85182*	80868*	131691*	143536*	683152	629588	570738	521655	667065	699706	625996	623295
6.25*	124133*	111639*	75240*	77139*	88164*	83082*	136883*	146321*	689759*	681630*	576101*	512605*	660663*	698773*	616733*	632934*
6.5*	125310*	114472*	77625*	78941*	90419*	86879*	138931*	151415*	690177*	754347*	570019*	518608*	667236*	699349*	626742*	633595*
6.75*	129085*	118366*	80041*	81685*	92780*	90433*	143938*	157152*	696794*	789421*	618514*	568401*	702050*	738103*	638504*	632967*
7*	131573*	122840*	80559*	83458*	96047*	96160*	149985*	160243*	720551*	827762*	665606*	644578*	757329*	770196*	665766*	641343*
7.25*	135946*	124350*	82880*	85659*	100923*	99714*	154551*	166441*	752364*	848278*	716703*	727499*	751779*	787843*	673885*	641513*
7.5*	139052*	128482*	85138*	87173*	103892*	102689*	160162*	171350*	744424*	866569*	753806*	785494*	802635*	768732*	665957*	645914*
7.75*	143567*	131526*	86856*	88491*	108867*	107243*	163066*	175341*	765017*	868876*	786624*	807186*	774670*	808235*	681403*	656155*
8*	147744*	136428*	88311*	89999*	111888*	110157*	167685*	181215*	779229*	882098*	799337*	794517*	834400*	803059*	705845*	651850*
8.25*	150732*	138837*	91580*	94221*	115648*	114037*	174661*	185926*	784379*	889198*	793170*	780277*	795879*	854044*	710210*	650998*
8.5*	154865*	142654*	94583*	95184*	120766*	117468*	178391*	191884*	786867*	889209*	772782*	756310*	854048*	814579*	756319*	644362*
8.75*	158035*	145972*	96450*	98251*	123705*	122431*	184642*	194533*	789874*	883587*	762172*	736400*	859459*	878868*	775463*	643053*
9*	163800*	149863*	99263*	99631*	128279*	126222*	187472*	200728*	790496*	857170*	738232*	728012*	875151*	895082*	752658*	635976*
9.25*	167745*	154101*	100648*	102139*	131940*	130652*	194701*	206835*	786180*	824065*	731849*	739716*	895240*	876399*	776523*	637119*
9.5*	172122*	157329*	104563*	104614*	136181*	133706*	198642*	213674*	782579*	792245*	723952*	729995*	893153*	907413*	731188*	622269*
9.75*	176527*	161883*	106298*	107874*	140661*	137695*	206116*	215635*	772424*	760273*	710023*	733064*	886111*	897871*	714269*	628060*
10*	181456*	166414*	110006*	110210*	144840*	142545*	206599*	220001*	767214*	737285*	680220*	701586*	868505*	875634*	705190*	622239*
10.25*	188905*	170575*	111619*	112564*	148875*	146819*	217761*	225451*	764242*	732095*	657994*	702913*	878447*	860650*	700116*	624700*
10.5*	192982*	174634*	113882*	114867*	153806*	150218*	218082*	230041*	750118*	724810*	643828*	709382*	858354*	850024*	671246*	626770*
10.75*	194394*	179140*	117283*	116215*	157070*	156426*	224245*	239093*	739430*	715270*	617113*	688647*	835863*	839844*	654909*	616956*
11*	198622*	184426*	118889*	119123*	161215*	158970*	230687*	238690*	734192*	698295*	603817*	677646*	854072*	859296*	647772*	618555*
11.25*	203439*	187958*	122622*	121652*	165976*	162645*	235476*	242652*	725893*	674289*	583795*	679015*	802019*	750930*	637703*	617128*
11.5*	209986*	192278*	125738*	124951*	169283*	167976*	238028*	247737*	701013*	668708*	581089*	681477*	774311*	739845*	630495*	618850*
11.75*	210641*	196493*	128150*	127484*	174215*	170657*	244166*	249961*	684035*	663714*	576824*	679727*	738157*	752268*	625013*	623296*
12*	215697*	201764*	131950*	130344*	178538*	175649*	249280*	256043*	676060*	667225*	581788*	667893*	714752*	692770*	623610*	622762*
12.25*	219323*	206333*	133912*	132519*	183025*	179382*	254973*	261425*	672441*	664965*	589267*	668241*	714862*	671679*	618372*	614151*
12.5*	222949*	210529*	136954*	134655*	187304*	184299*	263719*	267329*	673251*	663868*	590007*	666578*	705132*	673223*	619377*	619452*
12.75*	225931*	218264*	139508*	137192*	190348*	188402*	266568*	270698*	646876*	671182*	587571*	663990*	703986*	675777*	623733*	610548*
13*	234953*	219895*	141742*	139182*	196119*	191994*	273479*	274260*	645486*	671749*	590922*	658282*	707149*	669121*	622095*	607669*
13.25*	232794*	225893*	144040*	143021*	200133*	194282*	275156*	279942*	643461*	685670*	594231*	665524*	692005*	676492*	620841*	610580*
13.5*	238059*	226123*	146334*	145767*	204632*	199693*	279884*	286944*	644185*	689809*	590983*	662093*	686011*	666419*	621958*	610161*
13.75*	241061*	234651*	150369*	148083*	208245*	207431*	286111*	289793*	645111*	701962*	581907*	658807*	685986*	657755*	622028*	610264*
14*	249693*	237223*	152405*	150551*	212391*	207426*	292065*	295993*	640853*	703094*	575845*	637731*	677397*	658687*	617252*	609509*
14.25*	251561*	242209*	155675*	153798*	219814*	214906*	294912*	297855*	654183*	706048*	568094*	631361*	665551*	661352*	620043*	611755*
14.5*	255203*	243025*	158190*	156152*	221573*	217359*	303257*	303639*	644136*	715903*	570250*	623050*	665481*	662498*	619871*	607781*
14.75*	260211*	251102*	160848*	159290*	231292*	220041*	307534*	308266*	638664*	720004*	578033*	622382*	665315*	657822*	617125*	610827*
15*	265868*	253701*	164305*	161297*	233884*	223304*	310472*	314121*	644062*	720017*	567610*	628642*	677897*	657597*	624004*	614795*
15.25*	267805*	256865*	167415*	164199*	233380*	229475*	315772*	315832*	645937*	723630*	567841*	629231*	673199*	666378*	623563*	607129*
15.5*	276887*	264208*	170078*	167215*	238029*	234756*	323427*	320306*	646655*	724084*	566140*	628966*	655780*	658752*	630222*	608686*
15.75*	280860*	266018*	173535*	169169*	241002*	238714*	323591*	325130*	647131*	720565*	568515*	630869*	663618*	660939*	632398*	606581*
16*	281088*	271802*	175416*	171738*	243850*	240309*	325464*	329619*	645852*	714371*	558703*	625575*	665985*	658473*	633569*	608063*
	*blue asterisked numbers were ommitted from analyses

## Sheet: Fig5G,H
Figure 5G: Representative SYTOX kinetic of casein-elicited peritoneal neutrophils from wild-type C57BL/6 and gsdmd-/- mice, stimulated with PAO1 P. aeruginosa.
Data from Experiment 20200612
Time (hrs)	BL/6 media		BL/6 PAO1		gsdmd-/- media		gsdmd-/-PAO1
0.25	48124	46372	51309	53656	42542	42363	52739	53852
0.5	46579	43972	52526	64405	39592	39757	63951	65067
0.75	46383	46265	65864	93364	39037	38867	84111	86895
1	48529	45279	95848	134444	38151	39866	117042	116867
1.25	49583	46487	131151	176908	40021	38384	153428	155723
1.5	48827	47995	166207	217880	40737	39836	192793	195600
1.75	53604	52172	208066	261755	43026	41565	232680	236572
2	52380	53753	252980	308696	44812	43571	263666	265217
2.25	55214	55716	285988	331704	46122	44800	293956	296411
2.5	59417	57968	327221	360680	46478	46496	323463	324716
2.75	59307	59200	346062	387209	49214	48433	347563	350623
3	61538	62884	368790	409301	50629	50273	369084	369757
3.25	62430	63747	392955	431007	53196	51913	387283	388873
3.5	65550	65431	408653	453314	55729	53027	410020	420056
3.75	66397	66946	429467	474422	56111	54963	437868	446944
4	68857	68166	446505	497142	58011	55903	470008	476139
4.25	69399	68673	459935	524065	58109	58594	503043	501558
4.5	69342	71320	475872	536879	61030	60050	518413	523200
4.75	72259	72365	485037	551794	61378	60627	531211	530155
5	72023	72386	487557	557934	63232	62689	538435	542662
5.25	74206	74891	494133	560568	65008	64255	552495	551554
5.5	75944	76727	495571	567468	67026	65464	554577	556105
5.75	77139	76735	500311	580527	66694	66876	556736	563079
6	78437	78555	500719	583289	69044	68600	559247	567697
6.25	80565	79893	505205	587263	70730	70057	567360	566305
6.5	81913	81182	500758	588700	72137	71277	567304	569392
6.75	84236	83867	508717	593136	73961	71712	572413	572667
7	85366	85245	512886	591914	74492	73391	574790	581109
7.25	86754	87246	516275	596632	76976	75650	583653	579668
7.5	88976	88263	516833	596199	77892	77995	588313	583097
7.75	90749	89808	522208	599409	80187	77622	596478	584899
8	93782	92215	517975	592960	82937	78610	599578	590229
8.25	94960	94568	527916	594382	82901	81539	605409	592947
8.5	96399	96076	532250	589757	84599	82161	610333	590961
8.75	99853	98263	540827	590433	86251	84084	609436	593021
9	102581	101633	548959	588336	87934	85737	614177	595064
9.25	104366	103487	548055	586255	89673	87889	618123	598007
9.5	107501	106181	557812	582788	90679	89252	620074	596502
9.75	110488	108468	555978	590315	92393	91118	626852	601385
10	112382	111609	551159	592872	94674	92752	631168	597994
10.25	115272	115265	553764	592236	96127	94395	634966	602044
10.5	118296	116684	556239	593916	96948	96458	635279	604181
10.75	120646	120216	557271	597176	98570	97549	643973	606662
11	122929	122398	565360	604266	100624	100122	645458	609157
11.25	126554	126044	570405	608587	101690	101862	645002	608805
11.5	130001	127863	555590	611673	104850	103814	641780	613693
11.75	131857	131218	553204	613290	106614	105189	640136	613637
12	135669	133866	564972	612346	108196	107026	638087	619444
12.25	139298	136289	552948	614949	109135	108527	630424	625197
12.5	140932	138998	569766	611348	110901	110456	635258	628943
12.75	143515	142618	571997	610066	113500	112467	626662	588941
13	147448	146170	577959	617751	115626	114675	620581	585135
13.25	150104	147775	577662	624354	117742	115352	621862	589424
13.5	153628	150324	585559	620399	119430	118156	623707	597223
13.75	154668	154406	586855	599235	120871	121223	626327	595948
14	158785	156591	591601	602185	124087	122283	625246	602819
14.25	162276	160453	590983	622793	124715	124386	631805	605566
14.5	165334	162365	603260	605566	126424	126437	632199	611034
14.75	168719	165486	601931	614350	129830	129226	648741	613510
15	171020	168285	602033	612565	129997	130132	647312	616530
15.25	174713	169834	587142	616089	132566	132338	658963	618707
15.5	176920	172481	592774	614454	135575	134218	650694	624637
15.75	179865	174655	588395	620114	136576	136936	661824	622940
16	182801	176819	555442	623881	138327	137648	658817	624005
16.25	185445	179434	563192	634363	139591	139456	672099	627796
Figure 5H: Area under the curve measurements of SYTOX kinetic analyses from 0.5 to 6 hours in casein-elicited peritoneal neutrophils from wild-type C57BL/6 and gsdmd-/- mice, stimulated with PMA or P. aeruginosa strains
Data from Experiments 20200612, 20200702, 20200720, 20200813, and 20201015
	WT					gsdmd-/-
	6-12	7-2	7-20	8-13	10-15	6-12	7-2	7-20	8-13	10-15
media	1	1	1	1	1	0.839796	0.674431	1.22691	0.966392	0.999121
PMA	2.33879	1.4103	1.29197	1.98331	2.86919	1.8375	0.796926	2.42621	2.30738	2.47972
PAO1	5.97021	4.70549	4.19549			5.97856	4.5089	4.42717
ΔpscD	3.7624	2.80684	2.47731			2.96878	1.87877	2.20152

## Sheet: Fig5J
Figure 5J: Quantification of fluorescence images from Figure 5I; Casein-elicited peritoneal neutrophils from wild-type C57BL/6 and gsdmd-/- mice, stimulated with PMA or P. aeruginosa strains, fixed and stained for H3cit and DAPI
Data from Experiment 20201109
	C57BL/6J					gsdmd-/-
Secondary Only*	0*					0*
Media	26.1905	17.6471	0.869565			12.2807	12.5	11.3402	7.01754
PMA	35.1852	41.2371	25.5435	30.9524	37.9147	23.7288	39.1304	12.9032	36.3636	27.5862
PAO1	46.3918	98.2609				97.619	89.3617
	*blue asterisked numbers were ommitted from analyses

## Sheet: Fig5K,L
Figure 5K: Representative SYTOX kinetic of casein-elicited peritoneal neutrophils from wild-type C57BL/6 and gsdme-/- mice, stimulated with PAO1 P. aeruginosa.
Data from Experiment 20210210
Time (hrs)	BL/6 media		BL/6 PAO1		gsdme-/-media		gsdme-/-PAO1
0.25	168056	154977	176283	187817	155142	174035	235601	256600
0.5	159812	156317	194754	226802	152795	167407	261951	269540
0.75	158095	153896	217484	254786	146625	163775	281342	284221
1	153720	153114	243796	291469	143191	162550	314328	319581
1.25	151762	153045	277040	322161	141413	165911	338384	345405
1.5	165309	155675	302773	352543	142213	164236	351095	371106
1.75	170340	155531	322928	375277	144812	169159	370948	387010
2	173062	159444	338462	400806	146522	169938	388339	400302
2.25	176710	162475	356734	424474	148256	173391	400808	412498
2.5	179667	167199	377049	443361	150626	178294	409644	425960
2.75	184429	167031	388928	459832	154188	180699	425211	437582
3	185102	171709	398573	473200	156597	182761	433269	442152
3.25	189802	175443	413416	480904	157743	188630	443171	455257
3.5	191045	177269	422583	494389	162066	190152	456577	464283
3.75	196571	181224	432126	499702	164633	194085	462552	467297
4	200394	181904	440946	508894	167152	195764	475743	473463
4.25	202510	185595	446770	518937	167699	199550	473566	479533
4.5	207210	189485	450924	522753	173630	201301	463530	467027
4.75	210231	193792	466398	525386	173080	203629	478940	468846
5	215537	195809	461766	540640	175301	206120	484353	485323
5.25	216323	199405	462229	535996	176275	208483	497124	498554
5.5	223238	202471	458439	533061	177934	213926	487095	492708
5.75	225800	206358	465331	526202	181628	212287	488168	493475
6	226183	209895	458915	517902	181802	214536	494750	516695
6.25	228881	210462	445931	523492	183857	215915	494524	502222
6.5	233502	216499	461075	543492	187167	219433	519475	532007
6.75	238580	216832	477923	545970	188346	220962	546481	555600
7	241813	221730	480436	571843	189955	223444	564033	570907
7.25	243015	227021	457151	582277	193771	227941	563862	579345
7.5	245622	232330	477439	575894	192956	228070	560867	585027
7.75	250012	233664	469815	577701	195265	230531	563986	577824
8	254018	236681	474768	575450	199678	233432	572321	574737
8.25	259117	242893	478126	576532	197647	234067	564837	596156
8.5	261553	243681	486261	571397	202723	237556	567565	589707
8.75	264919	248310	474222	574159	202385	236072	567518	582415
9	268415	251065	485844	581127	205888	240549	566132	574436
9.25	273017	254500	486890	582260	207550	239877	565162	566615
9.5	274632	262017	488305	581864	207130	243830	564402	552288
9.75	280897	261869	478931	575348	209361	246435	560147	539022
10	281392	266397	477707	569710	212384	247219	543828	525141
10.25	285261	269082	479300	567113	216141	251186	541989	517304
10.5	285562	271723	473602	560411	215275	251322	521535	508619
10.75	289667	273463	473069	561438	216937	252900	520926	498698
11	292953	278250	477729	556104	218973	252945	513520	483300
11.25	297331	282030	474226	548995	221036	257134	524421	451949
11.5	301836	286264	471280	542566	222866	259579	489890	468144
11.75	302717	287793	474151	533807	223519	260224	491123	459553
12	306149	288803	475249	519844	227314	261221	502671	474821
12.25	308479	295419	475474	518960	228873	263733	484291	469829
12.5	313061	296965	475994	512931	234183	264955	514609	451398
12.75	315889	300326	473913	515087	233170	267211	512461	427785
13	318413	301921	475073	486163	233180	268623	505277	410655
13.25	319604	303973	470983	485133	234883	268622	505445	413263
13.5	324722	306861	473379	490239	238018	274141	399674	416939
13.75	325967	312528	474194	499158	239847	273879	394279	414894
14	329942	315025	470851	473085	243135	275091	388115	414094
14.25	333997	316009	473989	455021	243772	276563	388750	409411
14.5	336388	316976	474758	446193	245268	277688	394274	406813
14.75	337084	325058	471831	437209	246750	282143	395836	410885
15	340071	325944	471547	432101	249067	281674	399861	410313
15.25	343659	326606	472127	432674	250874	283008	400621	404839
15.5	346172	330428	471184	430877	252136	286206	405172	407269
15.75	348305	331477	468604	439343	251677	286939	408443	403771
16	352181	334416	465234	440556	253545	291150	412646	411360
16.25	357296	337673	468113	447306	256065	291385	416375	408821
Figure 5L: Area under the curve measurements of SYTOX kinetic analyses from 0.5 to 6 hours in casein-elicited peritoneal neutrophils from wild-type C57BL/6 and gsdme-/- mice, stimulated with PMA or PAO1 P. aeruginosa
Data from Experiments 20210210 and 20210224
	WT		gsdme-/-
	2-10	2-24	2-10	2-24
media	1005104	993174	954312	1566211
PMA	1214747	1120804	1325519	1829802
PAO1	2291082	2424154	2345905	3114445

## Sheet: Figure S1
Figure S1A - IL-1b secretion by murine peritoneal neutrophils stimulated with P. aeruginosa
Media	0	0	0
PAO1	93.065	119.17	120.593
ΔpscD	0	0
ΔfliC	38.029	109.944	121.796
Figure S1B - LDH release by murine peritoneal neutrophils stimulated with P. aeruginosa
Media	15.9299	17.6067	18.064
PAO1	28.5823	30.9451	32.6219
ΔpscD	16.0061	18.8262	18.6738
ΔfliC	19.3598	31.4024	26.3719
Figure S1C - IL-1b secretion by murine peritoneal neutrophils stimulated with P. aeruginosa
Media	159.28	18.955	105.341	110.467
ATP	189.76	102.38	128.416	431.257
PAO1	316.454	836.1	558.23	316.454
ΔpscD	139.92	70.43	117.426	0
ΔpopB	0	70	120	129.866
ΔexoSTY	765.28	725.51	667.184	705.381
ΔexoST	797.04	450.059	825.904	780.677
Figure S1D - LDH release by murine peritoneal neutrophils stimulated with P. aeruginosa
Media	12.6	11.12	11.86	11.27
ATP	11.71	10.97	11.42	11.27
PAO1	36.77	30.54	30.39	26.24
ΔpscD	10.97	12.01	12.01	14.68
ΔpopB	16.9	14.97	15.57	15.27
ΔexoSTY	34.54	33.06	23.42	27.13
ΔexoST	39.73	29.06	27.58	25.35

[truncated: 3 more sheets: Figure S2, Figure S3, Figure S4]
